# Supplementary material for: The Diversity and Spatiotemporally Evolutionary Dynamic of Atypical Porcine Pestivirus in China
Source: Front Microbiol. 2022 Jun 24;13:937918. doi: 10.3389/fmicb.2022.937918 (PMC9263985; doi:10.3389/fmicb.2022.937918)
Supplement: Supplementary file 1 [file Table_1.XLSX]

## Sheet: Sheet1
		Table S1 Summary of test results of samples from 2016 to 2020
							Pigletb								Sow/giltc
			Farm	Year	Location	Num. of samplesa	Num. of tissue samples	APPV+d	PTV+e	PCV3+f	Num. of serum samples	APPV +	PTV+	PCV3+	Num. of serum samples	APPV +	PTV+	PCV3+
		1	DB201607-Farm A	2016	Liaoning	39	12	12	0	0	-g	-	-	-	-	-	-	-
		2	HEB201608-Farm A		Heilongjiang		21	21	0	0	-	-	-	-	-	-	-	-
		3	HEB201608-Farm B		Heilongjiang		6	0	6	0	-	-	-	-	-	-	-	-
		4	HuNZL20170404-Farm A	2017	Hunan	282	38	24	0	0	-	-	-	-	-	-	-	-
		5	ZJJH20170703-Farm A		Zhejiang		36	24	0	0	9	0	0	0	7	0	0	-
		6	AHBZ20170712-Farm A		Anhui		24	20	0	0	-	-	-	-	-	-	-	-
		7	AHBZ20170712-Farm B		Anhui		32	24	0	0	-	-	-	-	-	-	-	-
		8	GDKP20171103-Farm A		Guangdong		28	15	0	0	7	0	0	0	3	0	0	-
		9	GD20171221-Farm A		Guangdong		17	10	0	7	10	0	0	0	-	-	-	-
		10	GD20171221-Farm B		Guangdong		32	20	0	0	6	3	0	1	-	-	-	-
		11	HuBXN201711-Farm A		Hubei		8	8	0	0	-	-	-	-	-	-	-	-
		12	HuBXN201711-Farm B		Hubei		12	10	0	0	-	-	-	-	-	-	-	-
		13	JSHA20171217-Farm A		Jiangsu		8	0	4	0	-	-	-	-	-	-	-	-
		14	GD201712-Farm A		Guangdong		0	0	0	0	5	3	0	0	-	-	-	-
		15	GD20180108-Farm A	2018	Guangdong	309	24	10	3	0	6	0	0	0	-	-	-	-
		16	GD20180108-Farm B		Guangdong		16	7	0	0	3	0	0	0	-	-	-	-
		17	JX20180210-Farm A		Jiangxi		28	22	1	0	-	-	-	-	-	-	-	-
		18	GX20180322-Farm A		Guangxi		6	2	0	0	-	-	-	-	-	-	-	-
		19	GX20180322-Farm B		Guangxi		15	8	0	0	-	-	-	-	-	-	-	-
		20	GD20180322-Farm A		Guangdong		3	2	0	0	-	-	-	-	-	-	-	-
		21	HuBXD20180420-Farm A		Hubei		8	0	0	0	-	-	-	-	-	-	-	-
		22	SD20180420-Farm A		Shandong		5	0	0	0	-	-	-	-	-	-	-	-
		23	HuBWH20180428-Farm A		Hubei		9	0	0	0	-	-	-	-	-	-	-	-
		24	JXGLT20180514-Farm A		Jiangxi		8	7	0	0	-	-	-	-	7	4	0	0
		25	GXGG20180522-Farm A		Guangxi		20	20	0	0	11	10	0	0	-	-	-	-
		26	GX20180527-Farm A		Guangxi		14	8	0	0	20	15	0	0	20	13	0	0
		27	AHHB20180629-Farm A		Anhui		6	3	0	0	-	-	-	-	-	-	-	-
		28	FJLY20180629-Farm A		Fujian		2	0	0	0	-	-	-	-	-	-	-	-
		29	FJLY20180630-Farm A		Fujian		6	0	0	0	-	-	-	-	-	-	-	-
		30	HeNan20180711-Farm A		Henan		11	11	0	0	1	1	0	0	-	-	-	-
		31	HuBHP20180712-Farm A		Hubei		8	8	0	0	2	2	0	0	-	-	-	-
		32	AHHF20180714-Farm A		Anhui		7	6	0	0	-	-	-	-	-	-	-	-
		33	GZKY20181102-Farm A		Guizhou		3	1	0	0	-	-	-	-	-	-	-	-
		34	GZYP20181102-Farm A		Guizhou		-	-	-	-	4	0	0	0	-	-	-	-
		35	GZXC20181102-Farm A		Guizhou		-	-	-	-	2	1	0	0	-	-	-	-
		36	GZDX20181102-Farm A		Guizhou		-	-	-	-	3	2	0	0	-	-	-	-
		37	GZMS20181102-Farm A		Guizhou		-	-	-	-	3	3	0	0	-	-	-	-
		38	GZDH20181102-Farm A		Guizhou		-	-	-	-	3	2	0	0	-	-	-	-
		39	JXYL20181102-Farm A		Jiangxi		-	-	-	-	1	1	0	0	-	-	-	-
		40	JXJM20181102-Farm A		Jiangxi		-	-	-	-	2	0	0	0	-	-	-	-
		41	AHBZ20181107-Farm A		Anhui		15	9	0	0	7	4	0	0	-	-	-	-
		42	HuBES20191203-Farm A	2019	Hubei	6	6	6	0	0	-	-	-	-	-	-	-	-
		43	HuB20200907-Farm A	2020	Hubei	9	3	0	0	0	-	-	-	-	-	-	-	-
		44	HuB20200910-Farm A		Hubei		6	4	0	0	-	-	-	-	-	-	-	-
		Total			14	645	503	322	14	7	105	47		1	37	17	0	0
		Considering these reports of PTV and PCV3 related to CT [1,2], pathogen evaluation was performed using three set of primers specific to target APPV, PCV3, and PTV, respectively [3]. All APPV-positive samples were used for E2 gene sequencing. In brief, a nested PCR method targeting
		E2 gene of APPV was applied for amplification (APPV-F1/R1, TGGGTGARTGGTAYGGRGA/GTCCAYTTCCARTTRTCCCA; APPV-F2/R2, CAGAYTGGTGGCCYACACA/GTTCCRAAYTCYGGTTGGTCTAT). The PCR products (1192 bp) were confirmed by gel electrophoresis, and subject to sanger
		sequencing (TsingKe Biotechnology Co., Ltd., China). All sequenced amplicons were assembled using SeqMan (DNASTAR, Inc., USA).
		Num. of samplesa, the number of samples collected in 2016, 2017, 2018, 2019 and 2020, respectively.
		Pigletb, samples of piglets contained tissue samples (n=503) and serum samples (n=105). Tissue samples contained brain, tonsil, and inguinal lymph node.
		Sow/giltc, samples of sows/gilts contained serum samples (n=37).
		APPV+d, the number of samples positive for atypical porcine pestivirus (APPV).
		PTV+e, the number of samples positive for porcine teschovirus (PTV).
		PCV3+f, the number of samples positive for porcine circoivirus 3 (PCV3).
		-g, no samples were collected.
		References
		1. Possatti F, Headley SA, Leme RA, et al. Viruses associated with congenital tremor and high lethality in piglets. 2018 Apr;65(2):331-337
		2. Chen GH, Mai KJ, Zhou L, et al. Detection and genome sequencing of porcine circovirus 3 in neonatal pigs with congenital tremors in South China. 2017 Dec;64(6):1650-1654
		3. Ma H, Zhang M, Wu M, et al. Isolation and genetic characteristics of a neurotropic teschovirus variant belonging to genotype 1 in northeast China. 2021 May;166(5):1355-1370
