# Supplementary material for: The Diversity and Spatiotemporally Evolutionary Dynamic of Atypical Porcine Pestivirus in China
Source: Front Microbiol. 2022 Jun 24;13:937918. doi: 10.3389/fmicb.2022.937918 (PMC9263985; doi:10.3389/fmicb.2022.937918)
Supplement: Supplementary file 2 [file Table_2.XLSX]

## Sheet: Sheet2
		Table S2 Atypical porcine pestivirus strains analyzed in this study.
		Strain	Location (Province/Region/Country)	Year of collection	Accession	Note#
		AHBZ20170712_WS	Anhui, East China	2017-07-12	ON036479	+
		AHBZ20170712_WS13	Anhui, East China	2017-07-12	ON036480	+
		AHBZ20170712_WS16_1	Anhui, East China	2017-07-12	ON036481	+
		AHBZ20170712_WS16_2	Anhui, East China	2017-07-12	ON036482	-
		AHBZ20181107_ILN10	Anhui, East China	2018-11-07	ON036483	+
		AHBZ20181107_ILN2	Anhui, East China	2018-11-07	ON036484	+
		AHHF20180714_PB3	Anhui, East China	2018-07-14	ON036485	+
		AHHF20180714_PL	Anhui, East China	2018-07-14	ON036486	+
		AHHF20180714_PS	Anhui, East China	2018-07-14	ON036487	-
		GD20171213_265	Guangdong, South China	2017-12-13	ON036488	+
		GD20180322_PB17	Guangdong, South China	2018-03-22	ON036489	+
		GDKP20171103_1	Guangdong, South China	2017-11-03	ON036490	+
		GDKP20171103_10	Guangdong, South China	2017-11-03	ON036491	-
		GDKP20171103_12	Guangdong, South China	2017-11-03	ON036492	-
		GDKP20171103_15	Guangdong, South China	2017-11-03	ON036493	-
		GDKP20171103_19	Guangdong, South China	2017-11-03	ON036494	-
		GDKP20171103_2	Guangdong, South China	2017-11-03	ON036495	+
		GDKP20171103_3	Guangdong, South China	2017-11-03	ON036496	+
		GDKP20171103_5	Guangdong, South China	2017-11-03	ON036497	-
		GDKP20171103_8	Guangdong, South China	2017-11-03	ON036498	-
		GDKP20171103_9	Guangdong, South China	2017-11-03	ON036499	-
		GDKP20171211_ILN18	Guangdong, South China	2017-12-11	ON036500	-
		GDKP20171211_ILN19	Guangdong, South China	2017-12-11	ON036501	-
		GDKP20171211_ILN20	Guangdong, South China	2017-12-11	ON036502	-
		GDKP20171211_ILN21	Guangdong, South China	2017-12-11	ON036503	-
		GDKP20171211_ILN22	Guangdong, South China	2017-12-11	ON036504	-
		GDKP20171211_ILN23	Guangdong, South China	2017-12-11	ON036505	-
		GDKP20171211_ILN24	Guangdong, South China	2017-12-11	ON036506	-
		GDKP20171211_ILN25	Guangdong, South China	2017-12-11	ON036507	-
		GDKP20171211_PB35	Guangdong, South China	2017-12-11	ON036508	+
		GDKP20171211_PB36	Guangdong, South China	2017-12-11	ON036509	+
		GDKP20171211_PB37	Guangdong, South China	2017-12-11	ON036510	-
		GDKP20171211_PB38	Guangdong, South China	2017-12-11	ON036511	-
		GDKP20171211_PB39	Guangdong, South China	2017-12-11	ON036512	-
		GDKP20171211_PB40	Guangdong, South China	2017-12-11	ON036513	-
		GDKP20171211_PL14	Guangdong, South China	2017-12-11	ON036514	-
		GDKP20171211_PL15	Guangdong, South China	2017-12-11	ON036515	-
		GDKP20171211_PL16	Guangdong, South China	2017-12-11	ON036516	-
		GDKP20180108_ILNA2	Guangdong, South China	2018-01-08	ON036517	-
		GDKP20180108_ILNA3	Guangdong, South China	2018-01-08	ON036518	-
		GDKP20180108_PBA2	Guangdong, South China	2018-01-08	ON036519	+
		GDKP20180108_PBA3	Guangdong, South China	2018-01-08	ON036520	-
		GDKP20180108_TB4	Guangdong, South China	2018-01-08	ON036521	+
		GX20180322_PB1	Guangxi, South China	2018-03-22	ON036522	+
		GX20180322_PB15	Guangxi, South China	2018-03-22	ON036523	+
		GX20180322_PB4	Guangxi, South China	2018-03-22	ON036524	+
		GX20180527_PB3	Guangxi, South China	2018-05-27	ON036525	+
		GX20180527_PB4	Guangxi, South China	2018-05-27	ON036526	-
		GX20180527_PBL22	Guangxi, South China	2018-05-27	ON036527	-
		GX20180527_PBL23	Guangxi, South China	2018-05-27	ON036528	+
		GX20180527_PBL24	Guangxi, South China	2018-05-27	ON036529	-
		GX20180527_PBL25	Guangxi, South China	2018-05-27	ON036530	-
		GX20180527_PL3	Guangxi, South China	2018-05-27	ON036531	-
		GX20180527_PL4	Guangxi, South China	2018-05-27	ON036532	-
		GX20180527_PL7	Guangxi, South China	2018-05-27	ON036533	+
		GX20180527_SB15	Guangxi, South China	2018-05-27	ON036534	+
		GXGG20180522_PBL10	Guangxi, South China	2018-05-22	ON036535	+
		GXGG20180522_PBL9	Guangxi, South China	2018-05-22	ON036536	-
		GXGG20180522_PL11	Guangxi, South China	2018-05-22	ON036537	+
		GXGG20180522_PL12	Guangxi, South China	2018-05-22	ON036538	-
		GXGG20180522_PT10	Guangxi, South China	2018-05-22	ON036539	-
		GXGG20180522_PT11	Guangxi, South China	2018-05-22	ON036540	-
		GXGG20180522_PT12	Guangxi, South China	2018-05-22	ON036541	+
		GXGG20180522_PT13	Guangxi, South China	2018-05-22	ON036542	-
		GZKY20181102_PB5	Guizhou, Southwest China	2018-11-02	ON036543	+
		HEB201608_PB1	Heilongjiang, Northeast China	2016-08	ON036544	+
		HEB201608_PB2	Heilongjiang, Northeast China	2016-08	ON036545	-
		HeN20180711_ILN	Henan, Central China	2018-07-11	ON036546	-
		HeN20180711_PT	Henan, Central China	2018-07-11	ON036547	-
		HeN20180711_PTE	Henan, Central China	2018-07-11	ON036548	-
		HuB20200910_083XN	Henan, Central China	2019-11-30	ON036549	+
		HuBES20191130_ILN5	Henan, Central China	2019-11-30	ON036550	-
		HuBES20191130_PB1	Henan, Central China	2019-11-30	ON036551	+
		HuBES20191130_PB2	Henan, Central China	2019-11-30	ON036552	-
		HuBES20191130_PM3	Henan, Central China	2019-11-30	ON036553	-
		HuBES20191130_PT4	Henan, Central China	2019-11-30	ON036554	-
		HuBES20191130_PTE6	Henan, Central China	2019-11-30	ON036555	-
		HuBWH20180712_ILN1	Henan, Central China	2018-07-12	ON036556	-
		HuBWH20180712_PB1	Henan, Central China	2018-07-12	ON036557	+
		HuBWH20180712_PL2	Henan, Central China	2018-07-12	ON036558	-
		HuBWH20180712_PO1	Henan, Central China	2018-07-12	ON036559	-
		HuBWH20180712_PT1	Henan, Central China	2018-07-12	ON036560	+
		HuBWH20180712_PTR1	Henan, Central China	2018-07-12	ON036561	+
		HuBXN201711_PBA3	Henan, Central China	2017-11	ON036562	+
		HuBXN201711_PBA5	Henan, Central China	2017-11	ON036563	+
		HuBXN201711_PBB2	Henan, Central China	2017-11	ON036564	+
		HuBXN201711_PBB3	Henan, Central China	2017-11	ON036565	-
		HuBXN201711_PBB5	Henan, Central China	2017-11	ON036566	+
		JX20180210_PB1	Jiangxi, East China	2018-02-11	ON036567	+
		JX20180210_PB2	Jiangxi, East China	2018-02-11	ON036568	+
		JX20180210_PT1	Jiangxi, East China	2018-02-11	ON036569	-
		JX20180210_PT2	Jiangxi, East China	2018-02-11	ON036570	-
		JX20180210_PT3	Jiangxi, East China	2018-02-11	ON036571	-
		000515	USA	2014-04-09	KR011347	+
		ISDVDL2014016573	USA	2014-08	KU194229	+
		AUT-2016_C	Austria	2016	KX778724	+
		NL1_Farm1	Netherlands	2012-03-01	KX929062	+
		NL2_Farm2	Netherlands	2013-08-01	KX929063	+
		NL3_Farm3	Netherlands	2013-10-01	KX929064	+
		NL4_Farm3	Netherlands	2013-10-01	KX929065	+
		NL6_Farm5	Netherlands	2013-03-01	KX929066	+
		NL9_Farm8	Netherlands	2014-02-01	KX929069	+
		NL2_Farm2	Netherlands	2013-01-01	KX929072	+
		NL1.3_Farm1	Netherlands	2014-01-01	KX929074	+
		GD1	Guangdong, South China	2016-07-20	KX950761	+
		GD2	Guangdong, South China	2016-08-03	KX950762	+
		APPV-China/GZ01/2016	Guizhou, Southwest China	2016-12	KY475592	+
		APPV-China/GD-SD/2016	Guangdong, South China	2016-12	KY475593	+
		GD3	Guangdong, South China	2016-11-15	KY612413	+
		APPV_GD	Guangdong, South China	2016	KY624591	+
		APPV_GX-CH_2016	Guangxi, South China	2016-12-16	KY652092	+
		Farm1	Guangxi, South China	2016-06	KY793114	+
		Farm2	Guangxi, South China	2016-06	KY793115	+
		Farm3	Guangxi, South China	2016-10	KY793116	+
		Farm4	Guangxi, South China	2016-10	KY793117	+
		Farm5	Guangxi, South China	2016-10	KY793118	+
		Farm6	Guangxi, South China	2016-12	KY793119	+
		Farm7	Guangxi, South China	2016-12	KY793120	+
		APPV_GER_01	Germany	2016	LT594521	+
		Ger-NRW_CT-59_	Germany	2015	MF167290	+
		Ger-NRW_L277	Germany	2016	MF167291	+
		CN-CQ_11/39	Chongqing, Southwest China	2014	MF167292	+
		HBtl1701	Hebei, North China	2017	MF377344	+
		APPV/Pig-wt/USA/Minnesota-1/2016	USA	2016-09-15	MF590069	+
		KU16-2	South Korea	2016	MF979135	+
		KU16-3	South Korea	2016	MF979136	+
		KU16-4	South Korea	2016	MF979137	+
		KU16-5	South Korea	2016	MF979138	+
		GX04/2017	Guangxi, South China	2017-11	MH102210	+
		APPV-China/GD-GL/2016	Guangdong, South China	2016-04	MH221022	+
		APPV_China/GD-HE/2016	Guangdong, South China	2016-04	MH221023	+
		APPV_China/GD-HG/2016	Guangdong, South China	2016-04	MH221024	+
		APPV-China/GD-SHM/2016	Guangdong, South China	2016-04	MH221025	+
		APPV-China/GD-SHT/2016	Guangdong, South China	2016-04	MH221026	+
		APPV-China/GD-ST/2016	Guangdong, South China	2016-04	MH221027	+
		CHbj1701	Beijing, North China	2017-06-26	MH307702	+
		CHfj1601	Fujian, East China	2016-03-13	MH307703	+
		CHgd1501	Guangdong, South China	2015-12-27	MH307704	+
		CHgx1501	Guangxi, South China	2015-12-16	MH307706	+
		CHheb1601	Hebei, North China	2016-03-15	MH307707	+
		CHheb1702	Hebei, North China	2017-06-26	MH307709	+
		CHheb1704	Hebei, North China	2017-07-25	MH307711	+
		CHheb1705	Hebei, North China	2017-08-01	MH307712	+
		CHhen1501	Henan, Central China	2015-02-05	MH307713	+
		CHhen1502	Henan, Central China	2015-12-10	MH307714	+
		CHhlj1601	Heilongjiang, Northeast China	2016-03-25	MH307715	+
		CHhub1501	Hubei, Central China	2015-12-29	MH307716	+
		CHhun1601	Hunan, Central China	2016-03-11	MH307719	+
		CHhun1602	Hunan, Central China	2016-05-20	MH307720	+
		CHjx1601	Jiangxi, East China	2016-03-16	MH307722	+
		CHjx1602	Jiangxi, East China	2016-03-24	MH307723	+
		CHln1501	Liaoning, Northeast China	2015-10-13	MH307724	+
		CHln1602	Liaoning, Northeast China	2016-03-24	MH307726	+
		CHln1701	Liaoning, Northeast China	2017-05-19	MH307727	+
		CHsc1601	Sichuan, Southwest China	2016-03-14	MH307728	+
		CHsd1501	Shandong, East China	2015-12-06	MH307729	+
		CHzj1501	Zhejiang, East China	2015-12-10	MH307735	+
		YN01/2017	Yunnan, Southwest China	2017-11	MH378079	+
		GD-MH01-2018	Guangdong, South China	2018-02	MH493894	+
		GD-DH01-2018	Guangdong, South China	2018-02	MH493895	+
		GD-BZ01-2018	Guangdong, South China	2018-02	MH493896	+
		APPV-China/SWU-DY/2018	Sichuan, Southwest China	2018-03-25	MH499642	+
		APPV-China/SWU-KZ/2018	Sichuan, Southwest China	2018-04-06	MH499643	+
		APPV-China/SWU-MY/2018	Sichuan, Southwest China	2018-05-08	MH499644	+
		APPV-China/SWU-XC/2017	Sichuan, Southwest China	2017-11-26	MH499645	+
		APPV-China/SWU-YB/2018	Sichuan, Southwest China	2018-05-18	MH499646	+
		APPV-China/SWU-ZH/2017	Sichuan, Southwest China	2017-08-17	MH499647	+
		APPV-China/SWU-QL/2018	Sichuan, Southwest China	2018-06-12	MH499648	+
		KU16-6	South Korea	2016	MH509410	+
		GD-BH02-2018	Guangdong, South China	2018-02	MH520668	+
		GX01-2018	Guangxi, South China	2018	MH715893	+
		AH-GL-2017.04	Anhui, East China	2017-04	MK216749	+
		AH-GL-2018.01	Anhui, East China	2018-01	MK216750	+
		AH-SG-2018.01	Anhui, East China	2018-01	MK216751	+
		GD-HJ-2017.04	Guangdong, South China	2017-04	MK216752	+
		GD-LN-2017.04	Guangdong, South China	2017-04	MK216753	+
		GD-ZW-2017.10	Guangdong, South China	2017-10	MK216754	+
		GD-LDCT1	Guangdong, South China	2018	MK347474	+
		GD-YJHSEY2N	Guangdong, South China	2017	MK347475	+
		GD-YJHSEY3N	Guangdong, South China	2018-08	MK347476	+
		APPV_VIRES_NM01_C1	Inner Mongolia Autonomous Region, North China	2017-04	MK378658	+
		GX04/2018	Guangxi, South China	2018-03	MK564004	+
		CH-GD2017	Guangdong, South China	2017-12-30	MK629522	+
		UNL.082017	USA	2017	MK728876	+
		APPV/CNYJ/2018	Guangdong, South China	2018	MK948872	+
		APPV/CNGL/2017	Guangxi, South China	2017	MK948873	+
		APPV-China/HeNLY/2017	Henan, Central China	2017-12-25	MN080493	+
		8247	Switzerland	2006	MN099163	+
		2086	Switzerland	2007	MN099164	+
		SK68-11	Switzerland	2011-07-08	MN099165	+
		S13-0310	Switzerland	2013-03-11	MN099166	+
		5620	Switzerland	2015	MN099167	+
		170575-1	Switzerland	2017-07-24	MN099168	+
		170711-1	Switzerland	2017-10-11	MN099169	+
		APPV/CXXA/China/2018	Guangxi, South China	2018	MN148418	+
		APPV/GDGZ/China/2016	Guangdong, South China	2016	MN148419	+
		APPV/GDMM/China/2018	Guangdong, South China	2018	MN148421	+
		APPV/GDQY/China/2018	Guangdong, South China	2018	MN148422	+
		APPV/GDYJ/China/2018	Guangdong, South China	2018	MN148423	+
		APPV/GXCH/China/2016	Guangxi, South China	2016	MN148424	+
		APPV/GXGL/China/2017	Guangxi, South China	2017	MN148425	+
		APPV/GXHZ/China/2018	Guangxi, South China	2018	MN148426	+
		GD-CT4	Guangdong, South China	2018	MN584737	+
		GX02-2019	Guangxi, South China	2019	MN729215	+
		APPV_NL7	Netherlands	2013	MT512531	+
		Bavaria_S5/9	Germany	2015	NC_030653	+
		ZJJH20180703_ILN	Zhejiang, East China	2018-07-03	ON036572	-
		ZJJH20180703_PB4	Zhejiang, East China	2018-07-03	ON036573	+
		ZJJH20180703_PT1	Zhejiang, East China	2018-07-03	ON036574	+
		ZJJH20180703_PT4	Zhejiang, East China	2018-07-03	ON036575	-
		ZJJH20180703_PT9	Zhejiang, East China	2018-07-03	ON036576	-
		# The sequences indicated by '+' were used for spatiotemporally dynamic analyses. 98 E2 genes were deposited to GenBank database (accession ON036479-ON036576).
