# Supplementary material for: The Diversity and Spatiotemporally Evolutionary Dynamic of Atypical Porcine Pestivirus in China
Source: Front Microbiol. 2022 Jun 24;13:937918. doi: 10.3389/fmicb.2022.937918 (PMC9263985; doi:10.3389/fmicb.2022.937918)
Supplement: Supplementary file 3 [file Table_3.XLSX]

## Sheet: Sheet1
		Table S3 Lineage diversity of APPV in different location
		Location			Lineage				Co-circulation#
					1	2	3	4
		USA							2
		Netherlands							1
		Austria							1
		Germary							1
		Switerland							1
		South Korea							2
		China	South China	Guangdong					3
				Guangxi					3
			East China	Anhui					2
				Fujian					1
				Jiangxi					1
				Zhejiang					1
				Shandong					1
			Central China	Henan					3
				Hubei					4
				Hunan					2
			North China	Hebei					2
				Beijing					1
				InnerMongolia					1
			Northeast China	Heilongjiang					1
				Liaoning					2
			Southwest China	Sichuan					3
				Chongqing					1
				Guizhou					2
				Yunnan					1
		Distinct colors represent different APPV lineages.
		# The number of APPV lineages co-circulated in a region. Four lineages of APPV co-circulated in Hubei province,
		a region in Central China.
