# Supplementary material for: The Diversity and Spatiotemporally Evolutionary Dynamic of Atypical Porcine Pestivirus in China
Source: Front Microbiol. 2022 Jun 24;13:937918. doi: 10.3389/fmicb.2022.937918 (PMC9263985; doi:10.3389/fmicb.2022.937918)
Supplement: Supplementary file 4 [file Table_4.XLSX]

## Sheet: Sheet1
		Table S4 Model comparison with and without sampling dates using Bayesian Evaluation of Temporal Signal (BETS) method
		Model#	Molecular clock model	Coalescent tree prior	Marginal likelihood (log) estimation&	Log BF*
		Heterochronous model	Strict clock	Bayesian skyGrid	-9147.15	49.2564
		Isochronous model	Strict clock	Bayesian skyGrid	-9196.4	-
		# BETS involves comparing the fit to the data of two models: heterochronous model in which the sequences are accompanied by the actual sampling dates,
		and isochronous model in which the samples are constrained to be contemporaneous.
		& The marginal likelihood (log) estimations (MLE) presented here were obtained using stepping stone sampling, and path sampling yielded similar estimates.
		* BF (Bayes factor) calculations correspond to the comparisons of MLE between heterochronous and isochronous model. Log BF = log(MLEheterochronous) –
		log(MLEisochronous). A value of Log BF > 1 indicates positive evidence for heterochronous model over isochronous model, 5> Log BF >3 indicates ‘strong’
		support, and Log BF >5 indicates ‘decisive’ support.
