# Supplementary material for: The Diversity and Spatiotemporally Evolutionary Dynamic of Atypical Porcine Pestivirus in China
Source: Front Microbiol. 2022 Jun 24;13:937918. doi: 10.3389/fmicb.2022.937918 (PMC9263985; doi:10.3389/fmicb.2022.937918)
Supplement: Supplementary file 5 [file Table_5.XLSX]

## Sheet: Sheet1
		Table S5 The estimations of marginal likelihoods (log) of eight different model combinations
		Protein-coding region	Molecular clock model	Coalescent tree prior	Marginal likelihood (log) estimation#
		E2	Strict clock	Constant Size	-9162.77
			Strict clock	Exponential Growth	-9160.15
			Strict clock	Bayesian Skyline	-9160.83
			Strict clock	Bayesian SkyGrid	-9147.15
			Uncorrelated lognormal relaxed clock	Constant Size	-9175.82
			Uncorrelated lognormal relaxed clock	Exponential Growth	-9163.09
			Uncorrelated lognormal relaxed clock	Bayesian Skyline	-9166.64
			Uncorrelated lognormal relaxed clock	Bayesian SkyGrid	-9157.72
		The best-fitting molecular clock model and coalescent tree prior are indicated in bold font.
		# The marginal likelihood (log) estimations were obtained using stepping stone sampling, and path sampling yielded similar estimates.
