# Supplementary material for: The Diversity and Spatiotemporally Evolutionary Dynamic of Atypical Porcine Pestivirus in China
Source: Front Microbiol. 2022 Jun 24;13:937918. doi: 10.3389/fmicb.2022.937918 (PMC9263985; doi:10.3389/fmicb.2022.937918)
Supplement: Supplementary file 6 [file Table_6.XLSX]

## Sheet: Sheet1
	Table S6 Statistically supported migration routes of atypical porcine pestivirus
	Migration eventa	From	To	Mean migration rate	Mean indicatorb	Mean bayes factorc	Inter-country
	1	AmR	CCR	1.03	0.3	3.9	Yes
	2	AmR	SKoR	0.97	0.3	4.7	Yes
	3	AmR	SwR	0.87	0.3	4.9	Yes
	4	CCR	ECR	1.53	0.6	15.3	No
	5	CCR	GDR	1.03	0.3	4.2	No
	6	CCR	GXR	1.18	0.5	9.9	No
	7	CCR	NCR	1.37	0.8	34.8	No
	8	CCR	NeCR	1.06	0.7	24.8	No
	9	CCR	SKoR	1.03	0.4	6.8	Yes
	10	CCR	SwCR	1.37	0.5	9.2	No
	11	ECR	NeCR	0.98	0.3	3.7	No
	12	ECR	SwCR	1.13	0.3	3.6	No
	13	ECR	CCR	1.16	0.2	3.3	No
	14	GDR	GXR	0.92	0.9	76.4	No
	15	GDR	SwCR	1.75	1	1249.6	No
	16	GDR	CCR	1.38	0.8	45.8	No
	17	GerR	NeR	1.0341	0.3	3.8	Yes
	18	GerR	SwR	0.9526	0.2	3.1	Yes
	19	NeR	SwR	0.81	0.3	4.6	Yes
	20	NeR	AmR	1	0.7	25.3	Yes
	21	NeR	CCR	1.04	0.3	3.9	Yes
	22	NeR	ECR	0.99	0.3	3.8	Yes
	23	NeR	GDR	1.03	0.4	6.1	Yes
	24	NeR	GerR	0.9	0.9	119.9	Yes
	25	NeCR	SwCR	1.03	0.3	3.4	No
	26	SKoR	GDR	1.03	0.4	6.1	Yes
	27	SKoR	AmR	0.96	0.4	7	Yes
	28	SwCR	CCR	1.32	0.4	6.9	No
	29	SwCR	ECR	1.24	0.4	6.1	No
	30	SwCR	GXR	1.15	0.4	6.7	No
	31	SwCR	NCR	1.02	0.3	3.6	No
	32	SwCR	NeCR	0.98	0.3	5.2	No
	33	SwCR	SKoR	1.06	0.6	13.7	Yes
	a Bayesian discrete phylogeographic framework was applied to reconstruct the past spatial transmission dynamics for twelve geographic regions, including seven
	domestic regions (North China Region, NCR; Northeast China Region, NeCR; Central China Region, CCR; East China Region, ECR; Southwest China Region,
	SwCR; Guangdong Region, GDR; and Guangxi Region, GXR) and five from other countries (Germany Region, GerR; South Korea Region, SKoR; Netherlands
	Region, NeR; Switzerland Region, SwR; and USA Region, AmR).
	b Posterior probability of migration rate observed in the sampled trees.
	c Statistically supported migration routes with Bayes factor >3 were shown.
