# Supplementary material for: The Diversity and Spatiotemporally Evolutionary Dynamic of Atypical Porcine Pestivirus in China
Source: Front Microbiol. 2022 Jun 24;13:937918. doi: 10.3389/fmicb.2022.937918 (PMC9263985; doi:10.3389/fmicb.2022.937918)
Supplement: Supplementary file 7 [file Table_7.XLSX]

## Sheet: Sheet1
	Table S7 Polymorphisms of positively selected sites among lineages
	Site	Lineage
		1	2	3	4
	3	H/Y/Q/D	I/L/T	H/Y	H
	4	K/E/Q/I	K	K/R	E/K/Q
	6	Q/E/R	Q	Q/E	Q/R
	52	D/G/N	E/G/K	E/G	S/G/D
	53	S/T/R	S	S/T	S/R/G
