# Supplementary material for: The Diversity and Spatiotemporally Evolutionary Dynamic of Atypical Porcine Pestivirus in China
Source: Front Microbiol. 2022 Jun 24;13:937918. doi: 10.3389/fmicb.2022.937918 (PMC9263985; doi:10.3389/fmicb.2022.937918)
Supplement: Supplementary file 8 [file Table_8.XLSX]

## Sheet: Sheet1
			Table S8 SkyGrid line plot of APPV
			Time	Mean	Median	Upper	Lower
			2020.69	72.3953	68.3365	172.525	34.1668
			2017.36	210.703	206.009	354.962	130.044
			2014.02	294.899	291.348	504.338	176.808
			2010.69	289.536	282.323	640.049	135.768
			2007.36	216.555	214.218	468.638	99.9698
			2004.02	256.925	250.446	579.543	114.341
			2000.69	332.482	316.938	941.873	135.34
			1997.36	349.046	333.939	1225.76	110.919
			1994.02	292.896	280.361	1178.15	77.4231
			1990.69	228.41	215.646	936.453	61.4362
			1987.36	187.457	178.213	718.624	52.2925
			1984.02	162.09	157.093	611.343	43.0571
			1980.69	141.537	139.761	606.393	31.9798
			1977.36	119.289	118.65	571.253	24.013
			1974.02	99.7169	97.7979	486.698	19.1227
			1970.69	86.6027	83.6875	421.149	17.7071
			1967.36	81.1292	78.3882	395.93	18.0465
			1964.02	81.4439	77.4939	399.618	17.461
			1960.69	84.6558	79.5191	421.037	17.2592
			1957.36	87.9281	83.3875	470.126	17.0248
			1954.02	92.1661	86.5758	529.957	16.9977
			1950.69	95.7644	90.3252	632.315	16.6303
			1947.36	98.8416	92.2162	688.233	15.4315
			1944.02	101.132	93.8575	807.321	15.1042
			1940.69	101.21	94.2948	885.5	14.3508
			1937.36	100.194	93.2424	926.774	12.5078
			1934.02	96.8076	90.4951	1000.16	11.6398
			1930.69	92.559	87.1038	1002.21	10.0599
			1927.36	88.5222	83.3681	1028.3	8.65867
			1924.02	82.5005	79.1489	1141.07	8.31945
			1920.69	77.3932	74.572	1037.85	6.7309
			1917.36	71.5053	70.337	1002.34	5.5681
			1914.02	66.9477	65.7155	1016.91	5.01089
			1910.69	61.5404	61.6695	1057.24	4.25793
			1907.36	56.5734	57.5355	1065.67	3.45694
			1904.02	52.3601	53.3511	1127.72	2.56956
			1900.69	47.4948	50.1339	1070.85	2.19476
			1897.36	43.7699	46.6844	1086.31	1.64237
			1894.02	39.9477	43.1821	1048.37	1.38981
			1890.69	37.1653	40.438	1098.48	1.11205
			1887.36	34.6641	38.0514	1105.5	0.898336
			1884.02	32.5095	36.3178	1055.17	0.642538
			1880.69	30.7872	34.2195	1197.55	0.53821
			1877.36	29.2059	32.5424	1376.62	0.42541
			1874.02	27.5114	31.2004	1377.05	0.337342
			1870.69	26.4424	30.1134	2346.81	0.390031
			1867.36	25.4504	29.261	1841.5	0.246169
			1864.02	24.5236	28.1651	2026.32	0.201516
			1860.69	23.6939	27.6022	2605.09	0.175878
			1857.36	22.7785	26.7039	3040.22	0.146684
			1854.02	22.4002	26.2352	3559.27	0.12258
			1850.69	22.0573	25.9224	3287.12	0.0796836
			1850.69	22.0573	25.9224	3287.12	0.0796836
			1847.36	22.0573	25.9224	3287.12	0.0796836
			1844.02	22.0573	25.9224	3287.12	0.0796836
			1840.69	22.0573	25.9224	3287.12	0.0796836
			1837.36	22.0573	25.9224	3287.12	0.0796836
